# Supplementary material for: Serum Cytokine Profile, Beta-Hexosaminidase A Enzymatic Activity and GM2 Ganglioside Levels in the Plasma of a Tay-Sachs Disease Patient after Cord Blood Cell Transplantation and Curcumin Administration: A Case Report
Source: Life (Basel). 2021 Sep 24;11(10):1007. doi: 10.3390/life11101007 (PMC8539434; doi:10.3390/life11101007)
Supplement: Supplementary file 1 [file life-11-01007-s001.zip]

Archive with 1 entries (1 files):
- life-1354773-supplementary.pdf
